# Supplementary material for: MTM-6, a Phosphoinositide Phosphatase, is Required to Promote Synapse Formation in Caenorhabditis elegans
Source: PLoS One. 2014 Dec 5;9(12):e114501. doi: 10.1371/journal.pone.0114501 (PMC4257696; doi:10.1371/journal.pone.0114501)
Supplement: Table S1 — Presentation of the raw data for the paper. Mutants are represented within columns. Each row within a column represents a number for a single animal. The data is presented by figure and by region quantified. (XLSX) [file pone.0114501.s007.xlsx]

## Sheet: total puncta
egl-20 wyIs85	lin-44; mtm-6	egl-20; mtm-6	lin-44	lin-17	pmig-13::mtm-6#4; lin-44;egl-20;mtm-6	pegl-20::mtm-6; mtm-6; lin-44	pegl-20::mtm-6; lin-44; mtm-6; egl-20	lin-44; egl-20; mtm-6	lin-44; egl-20	mtm-6	mig-14	pmig13:mtm6a; mtm-6; lin-44	wyIs85	pegl-20:pegl-20g; lin-44; egl-20	phlh-1:pegl-20g; lin-44; egl-20	punc4c::pegl-20g; lin-44; egl-20	phlh-1:egl-20g	pegl-20:egl20g:mtm-6; lin-44	pmig13loxegl20; lin-44; egl-20 #2	punc4egl20glin44egl20	punc4mtm6a; lin44; mtm-6	punc4mtm6a; lin44; mtm-6	wyex5830; mtm-6; egl-20	pegl-20g::egl-20; egl-20	wyex5085; mtm-6; egl-20	phlh-1::egl-20g; egl-20 #8	pegl20::egl20;wyIs85	pmig13loxpmtm6; mtm6	pmig13loxpegl20:egl20; egl20	pegl20egl20mtm6	pmig13loxpmtm6; lin44; mtm6	mig-1	plx-1; wyIs85	mtm-6; plx-1	egl-20; plx-1	double expressed
15	13	19	21	17	23	19	18	15	0	19	28	25	19	24	29	23	25	17	22	20	19	15	16	17	15	19	27	22	16	15	23	26	20	19	23	19
17	26	18	18	18	16	15	10	14	12	18	19	21	27	23	26	23	28	20	9	20	17	15	15	21	11	19	30	17	20	16	18	19	23	19	19	20
15	9	14	24	16	18	22	11	18	18	19	22	22	23	23	25	13	25	28	20	20	13	13	16	16	20	18	17	15	16	17	15	20	21	21	24	22
15	11	15	20	19	18	18	7	14	19	19	19	18	24	25	25	24	30	24	23	23	26	15	17	25	19	16	29	15	19	26	14	20	25	17	25	21
14	8	13	21	21	24	13	18	11	13	17	22	25	28	30	19	22	26	14	21	29	21	19	14	23	14	17	17	18	13	23	17	17	21	14	17	20
16	18	17	31	21	16	14	9	14	17	18	31	27	20	29	19	17	17	15	22	16	14	16	15	23	20	22	25	12	14	23	16	18	25	16	22	23
21	12	14	37	19	19	15	8	13	20	10	19	27	25	25	18	21	24	17	18	31	18	18	15	25	14	17	23	17	13	16	21	17	26	20	20	23
16	16	17	24	21	17	11	15	16	16	13	15	20	27	25	22	31	22	21	18	20	13	13	15	27	17	18	28	18	17	18	16	15	22	18	23	26
23	13	18	28	21	20	15	17	22	17	23	22	27	19	19	19	16	29	15	20	30	18	18	16	21	16	15	19	19	18	21	30	12	21	17	18	29
21	15	11	25	22	22	22	13	7	16	14	17	21	17	22	22	28	30	15	23	16	19	12	19	26	13	17	20	16	17	19	13	20	23	16	18	21
16	10	18	18	29	21	16	18	12	15	15	17	23	25	25	16	22	20	20	28	17	25	12	19	23	22	14	24	16	14	19	19	16	24	15	20	23
16	16	12	26	22	15	17	15	10	14	13	23	23	23	19	27	21	22	14	24	20	16	25	20	21	17	17	26	20	22	25	22	17	28	20	16	23
20	19	19	19	27	19	20	20	9	19	13	25	21	20	21	30	15	21	22	23	22	22	20	14	20	19	17	19	23	15	20	19	15	25	23	18	17
17	20	16	21	14	17	17	8	17	20	15	28	22	23	22	22	16	29	19	15	23	18	23	18	26	21	22	21	17	18	20	20	21	23	13	19	19
15	11	17	19	28	22	17	21	16	16	16	25	20	24	19	22	16	32	17	23	17	17	24	22	26	18	19	30	9	17	24	21	18	32	18	22	28
16	16	15	28	19	26	12	9	19	19	15	16	21	24	23	26	19	22	25	21	16	16	17	25	22	15	22	27	16	26	20	19	20	20	21	20	27
20	8	16	18	23	17	15	7	12	12	17	26	26	27	26	21	17	21	10	18	17	22	21	20	24	17	17	23	20	18	24	19	20	31	17	24	25
17	13	17	26	17	18	20	14	22	16	19	22	16	24	21	23	18	21	15	24	21	25	20	20	24	21	20	21	22	18	19	17	23	26	19	18	21
20	21	12	24	24	13	14	19	15	18	19	24	22	21	22	23	17	23	20	19	21	22	21	22	23	21	15	22	18	16	20	17	20	16	18	20	25
16	17	16	20	21	22	18	14	9	23	21	23	20	27	27	25	19	19	17	17	14	28	18	18	25	16	16	24	16	25	22	21	21	18	19	19	23
17	19	18	23	15	20	24	11	10	17	17	28	19	22	25	16	24	29	23	20	24	22	20	24	29	17	25	22	16	19	25	22	23	25	14	18	19
22	17	20	28	18	21	16	11	19	18	15	24	25	22	20	21	24	21	15	16	14	18	17	18	24	18	18	22	13	18	22	13	22	22	23	21	27
15	16	19	31	13	15	25	4	19	30	17	17	27	24	27	20	19	18	17	21	18	31	21	15	21	17	23	25	18	18	21	21	20	25	21	14	18
19	23	16	29	19	24	17	17	18	22	14	19	22	22	27	20	15	22	11	15	28	21	13	25	18	17	22	29	16	17	20	17	20	31	22	24	25
17	19	18	23	22	12	17	19	5	15	18	27	23	17	17	24	7	26	17	23	17	21	18	19	16	16	18	20	18	15	15	12	17	29	17	18	20
23	14	16	24	19	23	18	22	14	15	11	0	29	27	19	21	22	24	17	19	15	18	20	21	28	13	18	22	22	17	14	30	21	33	23	19	26
18	15	16	20	13	23	18	7	15	20	15	32	18	21	32	23	21	22	18	29	24	14	14	20	24	18	16	22	14	17	24	20	24	30	24	16	17
16	16	18	27	17	17	16	8	9	15	12	23	27	26	23	28	25	21	14	19	17	16	21	23	20	14	24	23	17	19	23	18	21	28	13	20	21
18	16	14	28	19	18	24	10	17	17	16	26	27	20	28	19	26	23	12	29	15	16	18	15	24	16	23	21	18	17	15	22	16	23	17	21	21
20	11	20	28	17	20	17	10	11	21	20	22	23	24	25	16	23	23	14	15	19	15	17	15	18	12	29	28	23	18	30	14	18	28	18	18	26
17	0	15	31	22	14	14	10	19	17	17	22	15	22	19	23	27	20	15	19	23	18	25	16	25	25	21	18	22	19	19	19	17	33	18	21	21
15	6	14	21	21	14	16	5	14	19	19	21	25	21	23	13	17	22	18	27	22	19	18	16	20	16	14	27	19	20	18	27	23	26	17	19	24
16	15	14	20	18	18	16	20	12	14	17	16	26	27	33	25	21	24	19	22	15	16	17	18	26	17	22	26	18	19	18	12	25	26	20	26	28
18	17	16	21	24	23	22	13	10	11	17	13	5	22	25	22	15	30	17	20	20	17	18	17	25	20	15	25	18	15	25	22	18	23	16	23	17
15	20	16	27	23	13	16	15	7	19	15	29	21	24	29	19	17	26	17	20	16	20	14	19	27	17	19	24	18	23	27	16	17	20	21	21	17
19	15	14	31	21	13	15	6	11	19	9	23	23	23	20	17	16	22	12	20	13	15	21	20	25	15	17	23	24	14	18	20	20	22	16	25	20
13	14	15	17	20	17	11	13	10	16	13	31	21	24	21	24	18	24	17	25	17	15	21	16	23	23	22	26	18	16	17	25	26	21	21	22	24
17	18	21	26	24	15	18	12	8	16	17	24	23	20	36	22	13	22	14	16	15	18	21	18	27	15	21	24	14	20	23	20	21	24	16	20	24
21	10	14	24	18	23	17	8	15	20	17	22	25	26	26	23	23	29	15	21	16	13	23	17	23	21	15	25	19	16	24	20	22	24	18	21	22
18	17	17	24	29	20	19	5	21	17	21	26	22	31	24	27	18	20	17	19	17	15	21	20	25	19	20	23	17	16	20	25	28	29	19	18	22

## Sheet: total dorsal puncta
egl-20; cwn-2	egl-20; cwn-2; lin-44	lin-44	lin-17	pmig-13::mtm-6#4; lin-44;egl-20;mtm-6	pegl-20::mtm-6; mtm-6; lin-44	cwn-1;wyIs85	cwn-1; mtm-6; wyIs85	cwn-2; wyIs85	cwn-2;lin-44; wyIs85	pegl-20::mtm-6; lin-44; mtm-6; egl-20	cwn-2; mtm-6	cwn-2; mtm-6; lin-44	egl-20; mtm-6	lin-44; mtm-6	lin-44; egl-20; mtm-6	pmig13::mtm-6; lin-44; mtm-6; cwn-2	egl-20 wyIs85	lin-44; egl-20	mtm-6	mig-14	cwn-1; lin-44	pmig-13:mtm6; cwn-1; mtm-6; lin44	cwn-1; egl-20; lin-44	pmig13:mtm6a; mtm-6; lin-44	cwn-1; mtm-6; lin-44	wyIs85	pegl-20:pegl-20g; lin-44; egl-20	phlh-1:pegl-20g; lin-44; egl-20	punc4c::pegl-20g; lin-44; egl-20	phlh-1:egl-20g	pegl-20:egl20g:mtm-6; lin-44	pmig13loxegl20; lin-44; egl-20 #2	punc4egl20glin44egl20	punc4mtm6a; lin44; mtm-6	wyex5830; mtm-6; egl-20	pegl-20g::egl-20; egl-20	wyex5085; mtm-6; egl-20	phlh-1::egl-20g; egl-20 #8	pmig13loxpmtm6; mtm6	pegl20egl20mtm6	pmig13loxpmtm6; lin44; mtm6
21	26	21	17	23	19	27	16	18	23	26	14	20	19	18	24	24	15	14	19	28	28	27	17	25	32	19	24	34	23	25	17	23	20	17	16	17	15	19	22	16	23
18	21	18	18	16	20	24	20	16	19	10	16	17	18	14	25	18	17	22	18	19	36	29	23	21	28	27	23	26	23	28	20	9	21	17	15	23	11	19	17	20	18
16	26	24	17	24	22	16	21	22	29	15	14	16	14	14	31	14	15	24	19	22	24	28	18	22	24	23	25	25	22	25	38	27	24	13	16	16	20	18	15	16	16
13	18	20	24	24	18	25	14	18	17	7	11	21	15	14	24	21	15	21	19	19	29	28	24	18	19	26	27	25	24	30	30	24	23	20	17	25	19	16	15	19	19
22	23	21	21	26	13	22	12	12	26	24	12	20	13	13	24	23	14	19	17	22	23	33	26	25	20	28	31	19	22	26	14	22	34	19	14	23	14	17	18	13	22
15	22	31	25	20	14	17	14	24	24	9	15	18	17	18	18	21	16	28	18	31	22	28	28	27	3	20	31	29	17	17	15	26	21	25	15	23	20	22	12	14	16
21	21	37	25	19	15	21	16	20	21	13	17	15	14	18	17	16	21	32	10	19	29	22	18	27	19	25	25	26	27	24	17	18	31	22	15	25	14	17	17	13	24
17	25	24	21	21	12	22	12	18	24	23	13	14	17	22	17	25	16	26	13	17	31	26	14	20	21	27	25	23	34	22	21	19	32	13	15	27	17	18	18	17	16
18	29	28	26	20	18	18	14	20	21	17	12	10	18	13	19	21	23	21	23	22	16	24	13	27	21	19	20	19	25	29	15	21	36	28	16	21	16	15	19	18	32
14	16	25	31	22	22	22	12	22	22	15	15	23	11	22	15	20	21	22	14	17	24	35	35	21	18	17	23	24	31	30	15	30	16	12	19	26	13	17	16	17	15
26	20	18	34	24	16	20	14	22	19	18	14	15	18	14	18	21	16	21	15	17	23	35	26	23	20	25	25	22	27	20	20	29	22	12	19	23	22	14	16	14	19
23	15	26	22	19	17	18	11	24	20	23	13	14	12	23	18	18	16	19	13	23	24	26	20	23	16	23	19	28	25	22	22	33	20	25	20	21	17	17	20	22	23
17	18	19	20	26	26	25	10	20	22	20	15	18	19	23	19	23	20	28	13	25	22	21	31	21	18	20	21	30	19	21	30	27	28	26	14	20	19	17	23	15	19
16	16	21	28	19	18	16	17	23	19	12	14	14	16	20	22	23	17	23	15	28	24	30	31	22	25	23	22	22	22	29	24	18	23	23	18	26	21	22	17	18	21
14	19	19	22	26	18	20	15	20	20	21	19	19	17	11	25	17	15	19	16	25	27	28	16	20	19	24	19	22	20	32	17	24	22	24	22	26	18	19	9	17	21
21	20	28	25	26	15	18	16	17	16	18	14	17	15	17	15	26	16	26	15	16	30	23	13	23	23	24	23	27	26	22	29	27	20	21	25	22	15	22	16	26	23
17	22	18	23	18	15	16	12	18	23	11	18	17	16	12	19	22	20	17	17	26	26	22	19	26	19	27	27	24	25	21	10	22	17	21	20	24	17	17	20	18	19
17	26	26	32	22	20	27	13	15	28	18	14	25	17	22	27	17	17	23	19	22	29	23	17	16	17	24	21	23	18	21	15	29	21	29	20	24	21	20	22	18	21
16	15	24	25	14	14	23	14	19	19	19	14	18	12	22	14	26	20	33	19	24	36	25	20	22	20	21	22	27	17	23	23	19	21	24	22	23	21	15	18	16	17
19	23	20	23	32	19	22	16	20	22	22	15	24	16	17	19	24	16	28	21	23	30	18	16	20	20	27	27	28	19	19	17	17	14	26	18	25	16	16	16	25	21
18	28	23	21	30	32	11	13	15	21	11	17	15	22	24	10	20	17	26	17	28	25	22	26	19	19	22	26	19	34	29	23	20	24	32	24	29	17	25	16	19	25
18	16	28	17	26	16	16	21	23	23	15	15	15	20	17	13	21	22	36	15	24	31	26	17	25	17	22	20	27	24	21	16	16	14	27	18	24	18	18	13	18	16
13	19	31	19	19	25	17	13	21	19	12	15	23	21	20	17	15	15	30	17	17	27	23	11	27	17	24	28	20	22	18	20	21	18	22	15	21	17	23	18	18	21
16	22	29	30	30	20	22	18	18	20	19	18	21	16	23	16	19	19	20	14	19	30	20	20	22	23	22	27	23	25	22	11	20	28	13	25	18	17	22	16	17	17
19	21	23	20	12	17	25	17	19	19	25	16	14	18	19	18	16	17	16	18	27	24	24	25	25	18	17	18	24	7	26	18	23	18	23	19	16	16	18	18	15	15
15	25	24	20	27	18	15	17	25	27	22	18	23	16	18	22	18	23	20	11	18	28	26	21	29	21	27	19	22	23	24	23	19	26	25	21	28	13	18	22	17	33
19	26	20	19	36	28	21	16	15	19	17	17	17	16	21	27	16	18	18	15	32	28	28	25	23	24	21	32	23	21	22	18	35	24	23	20	24	18	16	14	17	20
12	27	27	27	29	16	18	17	14	28	16	18	29	18	22	25	19	16	22	12	23	25	27	20	27	22	26	23	29	29	21	24	19	18	21	23	20	14	24	17	19	19
29	24	28	25	26	24	14	15	28	27	19	10	21	14	13	28	23	18	24	16	26	23	21	29	27	22	20	34	19	31	23	19	29	21	25	15	24	16	23	18	17	25
23	22	29	31	28	17	21	21	18	26	16	17	25	20	15	23	21	20	21	20	22	24	19	36	23	21	24	25	25	28	23	14	15	19	27	15	18	12	29	23	18	14
22	27	31	21	23	14	25	16	20	25	20	14	19	15	19	16	16	17	25	17	22	20	17	17	22	17	22	20	24	33	20	15	19	24	25	16	25	25	21	22	19	22
21	12	21	28	21	16	16	14	26	20	11	13	16	14	21	15	22	15	19	19	21	28	18	23	25	23	21	23	19	17	22	20	30	32	20	16	20	16	14	19	20	27
12	21	20	24	25	16	16	17	19	19	20	17	21	14	15	17	26	16	22	17	16	27	23	21	26	24	27	33	27	26	24	26	22	19	17	18	26	17	22	18	19	12
21	18	21	32	23	22	22	17	26	20	18	12	28	16	15	25	23	18	25	17	21	25	20	26	15	16	22	26	22	19	30	17	20	23	25	17	25	20	15	18	15	23
13	16	27	23	14	16	16	13	18	22	19	15	20	16	26	24	20	15	28	15	29	29	25	23	21	18	24	29	19	24	26	17	20	24	20	19	27	17	19	18	23	19
16	27	31	20	20	15	16	20	18	17	6	13	19	14	10	23	21	19	27	9	23	29	24	27	23	20	23	22	17	16	22	16	22	20	28	20	25	15	17	24	14	20
17	23	17	24	21	14	19	18	21	23	16	16	17	15	24	12	24	13	28	13	31	22	19	16	21	29	24	21	24	21	24	17	25	18	23	16	23	23	22	18	16	25
11	11	26	22	17	19	21	12	26	26	18	13	16	21	35	18	23	17	30	17	24	21	26	30	23	25	20	36	22	17	22	14	16	18	21	18	27	15	21	14	20	20
15	22	24	33	23	19	23	20	19	15	17	16	22	14	25	18	21	21	22	17	22	23	19	27	27	23	26	27	23	27	29	15	22	16	24	17	23	21	15	19	16	23
19	23	24	32	24	19	16	18	19	18	18	16	15	17	17	26	21	18	21	21	26	28	16	27	22	26	31	24	27	18	20	27	19	25	28	20	25	19	20	17	16	25

## Sheet: asynaptic puncta
lin-44	lin-17	pmig-13::mtm-6#4; lin-44;egl-20;mtm-6	pegl-20::mtm-6; mtm-6; lin-44	pegl-20::mtm-6; lin-44; mtm-6; egl-20	egl-20; mtm-6	lin-44; mtm-6	lin-44; egl-20; mtm-6	egl-20 wyIs85	lin-44; egl-20	mtm-6	mig-14	pmig13:mtm6a; mtm-6; lin-44	wyIs85	pegl-20:pegl-20g; lin-44; egl-20	phlh-1:pegl-20g; lin-44; egl-20	punc4c::pegl-20g; lin-44; egl-20	phlh-1:egl-20g	pegl-20:egl20g:mtm-6; lin-44	pmig13loxegl20; lin-44; egl-20 #2	punc4egl20glin44egl20	punc4mtm6a; lin44; mtm-6	punc4mtm6a; lin44; mtm-6	wyex5830; mtm-6; egl-20	pegl-20g::egl-20; egl-20	wyex5085; mtm-6; egl-20	phlh-1::egl-20g; egl-20 #8	pegl20::egl20;wyIs85	pmig13loxpmtm6; mtm6	pmig13loxpegl20:egl20; egl20	pegl20egl20mtm6	pmig13loxpmtm6; lin44; mtm6	mig-1	plx-1; wyIs85	mtm-6; plx-1	egl-20; plx-1	double expressed
8	6	13	5	10	6	5	4	3	0	5	3	9	0	6	5	10	2	6	9	6	7	6	0	0	5	2	0	5	0	2	9	5	0	4	3	2
6	5	9	5	4	4	10	8	0	4	6	9	8	3	6	7	8	2	9	9	10	9	5	1	0	0	1	2	5	5	0	6	3	0	2	0	2
8	5	7	0	6	4	7	6	0	12	4	6	8	2	6	5	8	0	10	8	9	7	5	0	0	4	2	0	2	3	0	8	4	0	3	3	1
7	7	7	7	4	4	9	10	1	7	3	9	7	4	8	5	7	0	6	10	9	10	5	4	3	6	1	3	2	4	3	6	3	0	4	2	3
7	8	9	4	8	5	8	11	1	8	3	6	7	3	9	7	5	0	7	9	10	9	8	2	0	3	2	0	3	3	5	5	3	0	0	0	2
9	5	9	5	5	6	6	12	0	7	5	4	12	0	14	4	11	1	6	11	8	7	8	0	0	2	2	5	0	3	2	5	5	1	0	0	2
13	8	6	6	5	4	4	11	2	11	0	8	10	3	9	8	10	0	8	5	12	6	8	0	5	3	0	0	2	1	2	7	0	0	4	0	4
7	7	12	6	10	5	10	11	2	10	3	2	10	2	5	5	7	0	8	8	12	6	8	1	0	2	2	2	1	0	2	8	3	1	4	2	2
8	10	10	7	10	6	5	11	0	7	3	5	7	2	9	6	8	4	8	10	8	8	6	1	2	2	2	0	4	2	5	17	0	0	4	0	0
7	8	9	9	7	3	9	7	2	10	4	8	6	0	8	7	10	3	4	9	10	8	9	4	1	3	1	0	2	4	2	6	3	0	4	3	0
6	10	11	6	8	4	7	7	4	11	3	10	9	0	9	7	9	0	7	13	10	15	6	4	1	3	1	1	2	4	2	12	3	0	3	2	2
11	6	6	5	9	4	7	10	0	6	5	8	9	0	9	9	9	2	8	12	8	7	11	8	1	1	0	2	3	4	0	9	2	4	5	2	2
8	14	8	6	7	4	8	6	1	15	3	9	8	3	7	10	5	2	5	12	12	10	6	1	2	4	3	0	4	4	1	7	3	3	6	1	2
10	5	10	7	8	4	9	9	1	10	2	8	6	3	8	11	12	0	8	3	8	8	8	2	0	6	4	0	2	4	7	8	3	0	2	2	0
6	10	12	6	10	7	6	8	1	8	6	8	7	3	5	8	7	5	5	12	7	11	6	4	3	3	3	0	2	4	3	8	3	3	4	1	2
8	5	16	6	7	5	12	6	1	6	3	6	10	0	8	11	8	2	8	8	9	9	8	5	1	0	4	2	3	4	0	5	2	0	4	3	4
7	8	10	3	5	3	7	5	1	5	5	5	11	3	9	10	7	0	4	11	8	8	12	4	0	5	0	0	4	4	3	9	2	3	3	1	8
11	3	13	5	8	5	6	8	1	5	2	7	6	0	5	11	8	0	6	12	9	10	8	1	0	2	0	0	4	4	0	12	3	0	3	1	0
5	10	10	5	10	2	6	7	1	12	5	7	7	1	9	8	9	0	7	7	10	12	10	15	1	5	0	0	3	4	0	9	4	0	3	0	2
9	5	17	6	9	8	7	9	2	9	3	7	8	1	7	6	9	0	8	6	5	12	10	1	2	1	3	4	1	5	3	9	1	0	4	2	3
12	5	10	8	6	7	9	7	3	10	2	11	5	2	5	3	10	2	9	11	14	13	12	4	3	5	5	2	1	9	4	8	3	2	2	3	0
18	7	10	5	11	7	7	14	0	10	3	8	10	1	5	7	10	1	8	10	9	6	8	0	3	3	0	2	3	3	0	9	5	0	3	0	3
11	3	9	11	4	5	6	10	1	15	4	9	7	2	12	6	9	0	6	6	8	5	8	5	2	1	1	1	4	4	1	10	4	1	5	0	2
12	5	14	6	4	3	11	7	1	12	3	11	10	2	13	10	7	2	8	8	14	7	7	4	1	3	6	2	3	3	0	5	2	4	4	0	1
12	6	8	7	9	7	8	5	1	12	3	4	9	1	8	9	7	4	6	10	11	12	9	4	1	4	1	2	2	1	1	7	3	4	4	1	3
10	2	12	7	7	8	10	9	3	11	0	2	9	4	3	7	5	0	6	8	9	9	8	3	3	3	2	2	4	3	0	14	1	3	3	1	0
8	1	13	11	7	5	8	5	3	12	3	0	8	3	10	5	10	2	10	12	10	5	10	0	2	4	4	1	2	3	3	8	4	0	8	0	0
6	8	8	10	8	5	5	6	3	8	2	12	15	0	6	6	7	2	9	11	9	5	7	3	1	4	3	3	3	5	2	10	4	0	2	2	2
7	3	9	11	10	3	7	11	3	9	5	4	9	2	10	9	12	2	8	12	11	7	6	5	2	4	3	2	2	1	0	8	3	3	0	2	0
7	4	15	10	6	3	6	7	3	9	5	9	9	1	10	8	9	0	8	7	10	10	8	6	1	1	6	4	4	3	5	7	3	1	2	1	2
9	7	10	7	5	3	0	9	2	14	6	8	7	1	5	8	11	0	4	9	11	11	11	1	0	6	2	2	5	2	1	9	3	3	6	1	0
7	5	8	8	5	7	6	4	2	9	2	11	7	2	7	6	4	0	7	7	8	6	11	3	2	2	0	3	5	4	0	12	3	0	3	0	0
6	7	11	7	11	1	5	7	0	10	4	10	12	2	13	9	6	2	8	7	7	13	9	8	4	3	3	4	5	0	0	5	3	3	3	0	0
8	11	13	8	5	4	6	5	2	11	3	3	5	1	11	9	10	3	8	10	10	12	10	0	0	5	0	2	4	3	3	8	2	0	4	0	0
8	5	7	7	10	6	11	7	2	12	6	8	7	0	9	11	3	1	10	10	9	12	7	1	3	4	0	0	3	8	0	9	3	0	6	0	0
12	8	8	8	6	4	6	5	2	13	3	9	7	3	5	8	7	2	12	10	10	10	10	6	0	3	3	0	4	0	0	12	4	0	4	0	2
3	4	8	6	6	5	6	7	3	11	3	3	10	2	5	6	6	3	6	9	8	5	10	4	0	7	2	1	3	2	0	9	4	0	6	0	3
8	9	11	10	9	6	8	6	2	16	4	11	9	2	16	6	5	2	8	8	9	12	11	0	3	3	2	0	2	3	2	6	5	0	4	3	1
8	4	14	10	8	4	4	15	1	9	4	10	13	3	9	8	10	3	5	13	7	7	12	6	3	5	0	0	3	2	4	10	1	2	2	0	2
10	13	12	5	5	6	9	7	0	4	4	3	6	2	6	7	10	0	7	11	14	12	7	4	3	4	3	0	4	4	0	10	2	1	3	0	0
											11

## Sheet: commissure puncta
lin-44	lin-17	pmig-13::mtm-6#4; lin-44;egl-20;mtm-6	pegl-20::mtm-6; mtm-6; lin-44	pegl-20::mtm-6; lin-44; mtm-6; egl-20	egl-20; mtm-6	lin-44; mtm-6	lin-44; egl-20; mtm-6	egl-20 wyIs85	lin-44; egl-20	mtm-6	mig-14	pmig13:mtm6a; mtm-6; lin-44	wyIs85	pegl-20:pegl-20g; lin-44; egl-20	phlh-1:pegl-20g; lin-44; egl-20	punc4c::pegl-20g; lin-44; egl-20	phlh-1:egl-20g	pegl-20:egl20g:mtm-6; lin-44	pmig13loxegl20; lin-44; egl-20 #2	punc4egl20glin44egl20	punc4mtm6a; lin44; mtm-6	punc4mtm6a; lin44; mtm-6	wyex5830; mtm-6; egl-20	pegl-20g::egl-20; egl-20	wyex5085; mtm-6; egl-20	phlh-1::egl-20g; egl-20 #8	pegl20::egl20;wyIs85	pmig13loxpmtm6; mtm6	pmig13loxpegl20:egl20; egl20	pegl20egl20mtm6	pmig13loxpmtm6; lin44; mtm6	mig-1	plx-1; wyIs85	mtm-6; plx-1	egl-20; plx-1
0	0	0	0	8	0	5	9	0	0	0	0	0	0	0	5	0	0	0	1	0	0	2	0	0	0	0	0	0	0	0	0	0	0	0	0
0	0	0	5	0	0	9	7	0	2	0	0	0	0	0	0	9	0	0	0	1	0	2	0	2	0	0	0	0	0	0	0	0	0	0	0
0	1	6	0	4	0	5	6	0	4	0	0	0	0	2	0	0	0	10	7	4	5	0	0	0	0	0	0	0	0	0	1	0	0	0	0
0	5	6	0	0	0	3	6	0	5	0	0	0	0	2	0	0	0	6	1	0	8	5	0	0	0	0	0	0	0	0	5	0	0	0	0
0	0	2	0	6	0	5	11	0	8	0	0	0	0	1	0	0	0	0	1	5	0	0	0	0	0	0	0	0	0	0	5	0	0	0	0
0	4	4	0	0	0	0	10	0	2	0	0	0	0	2	10	6	0	0	4	5	7	9	0	0	0	0	0	0	0	0	0	0	0	0	0
0	6	0	0	5	0	6	10	0	8	0	0	0	0	0	8	3	0	0	0	0	0	4	0	0	0	0	0	0	0	0	3	0	0	0	0
0	0	4	1	8	0	6	0	0	5	0	2	0	0	0	1	9	0	0	1	12	3	0	0	0	0	0	0	0	0	0	0	0	0	0	0
0	5	0	3	0	0	0	2	0	3	0	0	0	0	1	0	3	0	0	1	6	0	10	0	0	0	0	0	0	0	0	2	0	0	0	0
0	9	0	0	2	0	7	8	0	5	0	0	0	0	1	2	5	0	0	7	0	0	0	0	0	0	0	0	0	0	0	2	0	0	0	0
0	5	3	0	0	0	4	6	0	7	0	0	0	0	0	6	4	0	0	1	5	0	0	0	0	0	0	0	0	0	0	0	0	0	0	0
0	0	4	0	8	0	7	7	0	7	0	0	0	0	0	1	4	0	8	9	0	0	0	0	0	0	0	0	0	0	0	1	0	0	0	0
0	5	7	6	0	0	4	8	0	0	0	0	0	0	0	0	3	0	8	4	6	1	5	0	0	0	0	0	0	0	0	0	0	0	0	0
0	6	2	1	4	0	0	0	0	0	0	0	0	0	0	0	4	0	5	3	0	0	0	0	0	0	0	0	0	0	0	1	0	0	0	0
0	0	4	1	0	0	0	3	0	6	0	0	0	0	0	0	7	0	0	1	5	3	0	0	0	0	0	0	0	0	0	0	0	0	0	0
0	3	0	3	6	0	1	6	0	0	0	0	2	0	0	1	8	0	4	6	4	2	4	0	0	0	0	0	0	0	0	4	0	0	0	0
0	2	1	0	4	0	4	3	0	7	0	0	0	0	1	3	0	0	0	4	0	0	0	0	0	0	0	0	0	0	0	0	0	0	0	0
0	6	4	0	4	0	9	2	0	1	0	0	0	0	0	0	0	0	0	5	0	0	9	0	0	0	0	0	0	0	0	4	0	0	0	0
0	8	1	0	0	0	1	8	0	5	0	0	0	0	0	1	0	0	3	0	0	0	3	0	0	0	0	0	0	0	0	0	0	0	0	0
0	4	10	1	8	0	0	9	0	10	0	0	0	0	0	3	10	0	0	0	0	0	8	0	0	0	0	0	0	0	0	0	0	0	0	0
0	8	10	8	0	0	5	6	0	11	0	0	0	0	1	3	0	0	0	0	0	3	12	0	0	0	0	0	0	0	0	3	0	0	0	0
0	3	5	0	4	0	0	0	0	3	0	0	0	0	0	6	3	0	1	0	0	5	10	0	0	0	0	0	0	0	0	3	0	0	0	0
0	4	4	0	8	2	4	3	0	2	0	0	0	0	1	0	0	0	3	0	0	0	1	0	0	0	0	0	0	0	0	0	0	0	0	0
0	0	6	3	2	0	0	7	0	6	0	0	0	0	0	3	0	0	0	5	0	0	0	0	0	0	0	0	0	0	0	0	0	0	0	0
0	8	0	0	6	0	0	4	0	5	0	0	2	0	1	0	1	0	1	0	1	2	5	0	0	0	0	0	0	0	0	3	0	0	0	0
0	1	2	0	0	0	4	4	0	1	0	0	0	0	0	1	0	0	6	0	11	4	5	0	0	0	0	0	0	0	0	3	0	0	0	0
0	7	6	10	8	0	10	0	0	0	0	0	5	0	0	0	4	0	0	6	0	3	9	0	0	0	0	0	0	0	0	0	0	0	0	0
0	2	8	0	7	0	5	6	0	3	0	0	0	0	0	1	0	0	10	0	1	1	0	0	0	0	0	0	0	0	0	1	0	0	0	0
0	8	8	0	9	0	6	6	0	3	0	0	0	0	6	0	5	0	7	0	6	8	7	0	0	0	0	0	0	0	0	3	0	0	0	0
1	8	2	0	6	0	6	7	0	3	0	0	0	0	0	9	6	0	0	0	0	0	10	0	0	0	0	0	0	0	0	0	0	0	0	0
0	9	7	0	9	0	0	7	0	4	0	0	7	0	1	1	0	0	0	0	1	7	0	0	0	0	0	0	0	0	0	3	0	0	0	0
0	0	5	0	6	0	7	0	0	5	0	0	0	0	0	6	5	0	2	3	10	0	2	0	0	0	0	0	0	0	0	0	0	0	0	0
0	10	7	0	0	0	0	7	0	5	0	0	0	0	0	2	4	0	7	0	4	0	0	0	0	0	0	0	0	0	0	0	0	0	0	0
0	0	0	0	5	0	2	0	0	8	0	2	10	0	1	0	7	0	0	0	3	4	7	0	0	0	0	0	0	0	0	1	0	0	0	0
0	9	1	0	4	0	1	6	0	6	0	0	0	0	0	0	0	0	0	0	0	0	6	0	0	0	0	0	0	0	0	3	0	0	0	0
0	2	5	0	0	0	0	4	0	9	0	0	0	0	2	0	3	0	4	2	7	8	7	0	0	0	0	0	0	0	0	0	0	0	0	0
0	0	4	3	3	0	1	6	0	7	0	0	0	0	0	0	4	0	0	0	1	3	2	0	0	0	0	0	0	0	0	0	0	0	0	0
0	0	2	1	6	0	8	10	0	12	0	0	0	0	0	0	4	0	0	0	3	4	0	0	0	0	0	0	0	0	0	0	0	0	0	0
0	4	0	2	3	0	0	7	0	6	0	0	2	0	1	0	0	0	0	1	0	11	1	0	0	0	0	0	0	0	0	3	0	0	0	0
0	4	4	0	4	0	7	6	0	5	0	0	0	0	0	0		0	10	0	8	9	7	0	0	0	0	0	0	0	0	0	0	0	0	0

## Sheet: Fig2+4
wyIs85	mtm-6; wyIs85	mtm-5; wyIs85	mtm-9; wyIs85	mtm-6; mtm-5; wyIs85	mtm-6; mtm-9; wyIs85	mtm-9; mtm-5; wyIs85	pmig-13:mtm-6a; mtm-6; wyIs85	plin44:mtm6a; mtm-6	TV110404 (fosmid rescue)	pegl-20mtm6	wyEx5385; mtm-6; egl-20	pmig13loxpmtm6; mtm6	egl-20	double expressed	pegl20egl20mtm6
22	22	22	13	18	14	12	22	15	21	18	15	22	15	19	15
25	14	21	16	13	17	11	26	13	16	16	11	17	17	20	16
20	18	24	13	17	21	14	22	10	17	15	20	15	15	22	17
17	15	25	14	20	12	14	24	19	17	16	19	15	15	21	26
25	13	21	13	15	15	15	26	12	25	17	14	18	14	20	23
22	15	22	16	10	16	12	25	14	20	20	20	12	16	23	23
25	19	20	11	12	14	20	18	15	26	15	14	17	21	23	16
20	19	24	20	15	15	15	15	15	14	19	17	18	16	26	18
24	12	22	15	11	14	14	20	14	21	15	16	19	23	29	21
25	14	26	14	21	16	12	23	16	21	15	13	16	21	21	19
25	16	24	15	12	16	11	19	12	23	15	22	16	16	23	19
23	19	20	15	15	16	12	19	15	13	12	17	20	16	23	25
23	16	22	14	14	17	19	24	13	21	15	19	23	20	17	20
24	14	30	12	13	13	11	27	14	21	20	21	17	17	19	20
27	15	27	14	20	21	13	22	17	22	16	18	9	15	28	24
22	16	21	15	15	17	12	17	10	26	24	15	16	16	27	20
20	11	23	11	13	14	15	23	17	17	16	17	20	20	25	24
24	10	20	14	13	14	12	20	18	27	17	21	22	17	21	19
27	13	25	16	15	15	14	21	13	24	19	21	18	20	25	20
24	14	18	20	14	13	12	21	13	20	15	16	16	16	23	22
24	13	26	12	11	14	13	25	16	22	13	17	16	17	19	25
25	5	24	12	18	12	13	23	12	19	19	18	13	22	27	22
24	14	20	15	10	16	11	29	17	19	16	17	18	15	18	21
24	14	18	13	16	12	7	22	11	27	18	17	16	19	25	20
18	15	24	12	18	16	14	20	18	14	14	16	18	17	20	15
25	15	22	22	14	18	11	31	21	11	15	13	22	23	26	14
22	15	26	15	12	14	12	28	14	14	13	18	14	18	17	24
24	15	24	21	12	15	14	22	15	21	14	14	17	16	21	23
22	15	22	12	15	15	14	18	12	23	20	16	18	18	21	15
18	10	32	16	13	15	13	24	17	17	15	12	23	20	26	30
22	13	22	12	16	15	12	24	15	18	11	25	22	17	21	19
19	15	25	14	15	18	13	26	20	17	20	16	19	15	24	18
22	11	21	12	15	19	14	22	16	22	20	17	18	16	28	18
23	16	24	14	15	14	14	21	17	18	14	20	18	18	17	25
23	13	25	15	17	16	14	23	19	20	20	17	18	15	17	27
20	15	24	19	17	14	10	20	10	23	20	15	24	19	20	18
17	16	22	17	14	15	13	24	18	15	17	23	18	13	24	17
21	19	19	16	14	12	13	26	19	21	14	15	14	17	24	23
20	18	20	14	15	14	12	22	18	12	15	21	19	21	22	24
22	14	20	15	14	15	10	21	15	21	11	19	17	18	22	20
25	15	23	15	10	15	11	23	13	19	14
22	11	21	16	11	12	11	20	14	21	14
19	11	27	18	16	15	11	20	17	18	14
23	11	25	19	13	15	15	26	14	27	15
20	12	23	13	12	13	12	23	14	16	16
20	10	21	14	13	12	17	20	14	18	16
25	13	27	17	21	15	10	21	16	19	10
23	18	26	15	16	18	11	24	16	22	15
26	13	22	14	13	15	11	22	15	24	13
21	16	21	13	8	13	14	24	17	22	21
23	17	21	12	13	10	11	23	12	20	18
22	14	33	19	13	16	11	23	14	22	20
26	17	26	14	16	16	11	27	14	18	15
19	14	18	21	12	11	13	26		21	19
18	17	21	14	15	16	16	22		23	21
26	12	26	14	14	16	14	18		21	24
19	18	23	16	12	17	14	12			18
27	11	26	16	16	13	11	18			19
21	13	25	12	12	15	19	12			18
23	14	24	16	16	13	11	17			17
23	21	29		12	8		21			17
19	16	24		12	15		19			15
	15				14		19			15
	14						20			17
	12									16
	13									21
	13									18
	16									23
	13									17
										15
										20

## Sheet: FigS3
pmig13:mtm6aC335S wt	pmig:13:mtm6a:C335S #1	pmig:13:mtm6a:C335S #2	wyIs85 #2	mtm-6 #2
22	20	18	19	19
23	18	17	27	18
20	25	17	23	19
19	20	15	24	19
20	19	15	28	17
15	18	16	20	18
21	18	16	25	10
13	17	24	27	13
16	13	17	19	23
14	17	18	17	14
22	18	15	25	15
19	15	18	23	13
13	18	20	20	13
14	18	18	23	15
16	18	23	24	16
24	19	18	24	15
23	16	16	27	17
21	20	20	24	19
15	15	19	21	19
17	19	15	27	21
15	16	14	22	17
20	18	18	22	15
15	17	15	24	17
15	17	19	22	14
21	14	19	17	18
25	20	17	27	11
20	14	15	21	15
18	19	22	26	12
18	22	18	20	16
24	16	14	24	20
22	22	18	22	17
21	12	18	21	19
28	18	20	27	17
21	13	20	22	17
25	13	16	24	15
26	15	16	23	9
16	16	15	24	13
23	14	17	20	17
21	15	18	26	17
18	20	18	31	21
19	19	12
27	14	18
25	11	12
21	18	16
21	19	20
15	19	23
27	15	18
27	15	17
19	20	12
22	20	16
21	16	13
24	17	16
21	11	24
22	20	16
23	16	16
22	18	12
29	21	18
22	10	21
23	13	17
23	14	16
26	13	16
20.6229	10	19
3.97561	16	17
	16.7778	17
	3.08192	15
		15
		18
		15
		17.1618
		2.65201

## Sheet: Fig. S1
mtm-6																					wt
L1			L2			L3			mid-late L4			young adult			1 row adult			>1 row adult			L1			L2			L3			mid-late L4			young adult			1 row adult			>1 row adult
dorsal	asynaptic	total synapses	dorsal	asynaptic	total synapses	dorsal	asynaptic	total synapses	dorsal	asynaptic	total synapses	dorsal	asynaptic	total synapses	dorsal	asynaptic	total synapses	dorsal	asynaptic	total synapses	dorsal	asynaptic	total synapses	dorsal	asynaptic	total synapses	dorsal	asynaptic	total synapses	dorsal	asynaptic	total synapses	dorsal	asynaptic	total synapses	dorsal	asynaptic	total synapses	dorsal	asynaptic	total synapses
0	5	5	2	6	8	3	9	12	3	12	15	3	10	13	3	11	14	0	12	12	1	5	6	1	6	7	1	9	10	0	16	16	2	18	20	1	16	17	2	16	18
1	3	4	3	8	11	4	8	12	1	9	10	2	10	12	3	14	17	0	18	18	1	6	7	1	9	10	3	9	12	0	16	16	1	8	9	1	22	23	2	22	24
0	4	4	0	8	8	3	8	11	3	11	14	1	11	12	3	14	17	0	18	18	2	6	8	0	11	11	2	9	11	2	13	15	1	17	18	0	17	17	1	19	20
0	3	3	3	4	7	3	10	13	1	8	9	3	9	12	2	13	15	4	10	14	0	6	6	0	8	8	3	11	14	0	13	13	2	12	14	0	15	15	3	17	20
1	4	5	0	8	8	3	9	12	3	14	17	0	12	12	3	12	15	3	16	19	1	6	7	4	8	12	0	11	11	1	12	13	0	17	17	0	23	23	0	20	20
1	4	5	2	6	8	4	6	10	2	10	12	6	6	12	3	12	15	3	12	15	0	4	4	2	7	9	1	11	12	2	12	14	2	11	13	1	18	19	3	11	14
0	4	4	2	6	8	2	8	10	4	8	12	2	9	11	3	14	17	3	12	15	0	7	7	0	8	8	1	10	11	1	15	16	2	16	18	0	17	17	0	23	23
2	3	5	0	8	8	3	12	15	2	11	13	1	9	10	2	12	14	3	14	17	2	6	8	1	10	11	1	10	11	0	13	13	2	15	17	3	14	17	3	20	23
0	6	6	0	6	6	2	10	12	2	11	13	4	9	13	4	9	13	0	14	14	2	5	7	2	8	10	1	11	12	2	12	14	1	16	17	3	14	17	0	19	19
0	5	5	0	8	8	4	7	11	4	11	15	3	9	12	2	11	13	3	16	19	0	8	8	1	8	9	2	8	10	2	12	14	4	18	22	0	17	17	0	21	21
0	4	4	2	8	10	4	6	10	0	8	8	3	7	10	6	13	19	2	11	13	1	7	8	2	6	8	0	11	11	0	14	14	0	14	14	3	16	19	0	19	19
2	5	7	5	2	7	4	7	11	4	10	14	2	8	10	2	16	18	8	14	22	0	7	7	1	12	13	2	9	11	2	13	15	1	14	15	2	24	26	0	22	22
0	5	5	3	6	9	6	4	10	1	18	19	0	14	14	4	12	16	2	16	18	2	4	6	1	9	10	2	11	13	3	13	16	1	16	17	1	21	22	0	17	17
0	5	5	3	5	8	3	9	12	1	12	13	3	11	14	3	14	17	3	7	10	1	8	9	0	9	9	0	12	12	2	14	16	2	15	17	0	15	15	0	26	26
3	4	7	2	7	9	3	9	12	1	12	13	1	13	14	3	12	15	0	12	12	1	5	6	1	11	12	2	10	12	2	11	13	0	14	14	2	20	22	0	16	16
3	4	7	3	5	8	3	8	11	3	6	9	2	11	13	2	16	18	3	12	15	0	8	8	4	7	11	0	10	10	2	11	13	0	14	14	0	21	21	4	17	21
1	4	5	3	5	8	3	7	10	0	10	10	3	8	11	4	15	19	5	12	17	2	6	8	0	8	8	3	10	13	2	10	12	1	15	16	1	26	27	0	22	22
2	5	7	3	3	6	3	9	12	1	12	13	3	11	14	5	8	13	3	15	18	1	7	8	0	10	10	2	10	12	0	12	12	2	15	17	0	23	23	0	21	21
0	4	4	3	8	11	2	10	12	1	5	6	0	9	9	0	15	15	4	13	17	0	6	6	2	5	7	0	10	10	2	14	16	0	15	15	1	18	19	0	19	19
2	3	5	1	7	8	5	6	11	1	10	11	0	8	8	3	10	13	5	17	22	0	10	10	2	7	9	3	12	15	0	13	13	0	15	15	3	15	18	0	19	19
2	3	5	4	5	9	5	5	10	3	7	10	2	10	12	0	17	17	3	11	14	2	7	9	1	7	8	2	11	13	1	15	16	1	16	17	2	15	17	1	23	24
3	3	6	3	5	8	2	6	8	4	7	11	3	10	13	0	14	14	3	10	13	0	7	7	1	7	8	3	12	15	0	13	13	1	14	15	4	17	21	0	21	21
4	4	8	2	7	9	1	7	8	0	17	17	1	10	11	0	13	13	3	14	17	0	9	9	1	10	11	4	11	15	2	14	16	2	15	17	0	21	21	3	21	24
0	5	5	1	6	7	2	7	9	4	9	13	3	11	14	2	13	15	3	16	19	0	8	8	0	8	8	2	11	13	1	14	15	0	10	10	0	17	17	1	19	20
0	2	2	2	6	8	5	6	11	2	11	13	2	10	12	2	14	16	3	12	15	0	9	9	0	11	11	2	11	13	4	12	16	3	19	22	0	23	23	3	16	19
0	4	4	6	2	8	3	8	11	1	15	16	1	9	10	0	17	17	4	10	14	0	6	6	0	8	8	3	12	15	3	13	16	3	13	16	3	18	21	0	20	20
2	3	5	5	5	10	3	9	12	2	10	12	2	12	14	3	13	16	0	15	15	2	6	8	0	9	9	1	12	13	3	14	17	0	13	13	3	20	23	0	19	19
2	5	7	0	11	11	4	7	11	3	12	15	3	15	18	3	10	13	0	12	12	2	8	10	0	11	11	0	15	15	0	15	15	1	16	17	2	19	21	3	20	23
3	1	4	4	6	10	2	7	9	3	8	11	0	11	11	3	12	15	0	16	16	0	6	6	1	9	10	0	12	12	1	15	16	1	14	15	2	23	25	0	19	19
2	4	6	4	6	10	4	10	14	0	12	12	2	12	14	3	14	17	7	11	18	0	6	6	0	12	12	0	13	13	2	13	15	2	15	17	0	21	21	2	17	19
0	6	6	3	5	8	4	7	11	2	12	14	2	11	13	3	12	15	3	14	17	0	6	6	0	9	9	0	12	12	3	12	15	2	14	16	0	20	20	0	19	19
0	4	4	3	5	8	2	11	13	1	8	9	2	15	17	5	10	15	1	15	16	0	5	5	2	9	11	0	12	12	2	12	14	1	15	16	0	19	19	0	26	26
0	5	5	2	9	11	4	9	13	2	9	11	0	12	12	0	9	9	4	13	17	4	8	12	0	12	12	3	9	12	2	11	13	2	15	17	0	27	27	5	19	24
0	5	5	3	6	9	4	6	10	1	8	9	0	16	16	0	12	12	4	11	15	0	9	9	0	10	10	0	11	11	2	13	15	0	15	15	0	24	24	0	25	25
2	4	6	3	6	9	7	7	14	1	10	11	3	12	15	0	12	12	3	14	17	0	10	10	1	7	8	1	10	11	2	10	12	1	14	15	2	16	18	1	19	20
3	4	7	3	5	8	4	8	12	2	10	12	4	11	15	3	13	16	3	14	17	0	8	8	0	10	10	0	10	10	4	11	15	1	16	17	3	16	19	1	21	22
1	4	5	3	5	8	4	8	12	1	12	13	1	12	13	4	12	16	4	9	13	0	5	5	2	5	7	4	8	12	1	12	13	2	9	11	0	22	22	2	20	22
1	3	4	4	7	11	3	8	11	2	7	9	1	15	16	5	10	15	4	10	14	4	6	10	2	8	10	3	8	11	1	15	16	2	13	15	0	22	22	1	25	26
0	5	5	2	6	8	2	9	11	0	12	12	0	17	17	3	11	14	4	9	13	2	5	7	4	9	13	2	9	11	0	17	17	1	17	18	0	23	23	0	26	26
2	4	6	3	5	8	6	5	11	2	9	11	1	13	14	2	8	10	0	14	14	1	6	7	1	7	8	6	5	11	1	13	14	1	20	21	0	25	25	2	23	25
1.125	4.05	5.175	2.5	6.07895	8.55	3.45	7.8	11.25	1.85	10.325	12.175	1.875	10.95	12.825	2.525	12.475	15	2.75	13.025	15.775	0.85	6.675	7.525	1.025	8.625	9.65	1.45946	10.7027	12.075	1.5	13.075	14.575	1.275	14.7	15.975	1.075	19.5	20.575	1.05882	19.7059	21.175
		1.23802			1.2999			1.49786			2.65916			2.2175			2.20721			2.6553			1.64843			1.67255			1.49164			1.44803			2.72206			3.19364			2.88131
